# Supplementary material for: The Loss of Complex I in Renal Oncocytoma Is Associated with Defective Mitophagy Due to Lysosomal Dysfunction
Source: Int J Mol Sci. 2025 Aug 7;26(15):7654. doi: 10.3390/ijms26157654 (PMC12347756; doi:10.3390/ijms26157654)
Supplement: Supplementary file 1 [file ijms-26-07654-s001.zip]

Archive with 1 entries (1 files):
- ijms-3687827-supplementary.pdf
